# Supplementary material for: Mechanical characterization of human brain tumors from patients and comparison to potential surgical phantoms
Source: PLoS One. 2017 Jun 5;12(6):e0177561. doi: 10.1371/journal.pone.0177561 (PMC5459328; doi:10.1371/journal.pone.0177561)
Supplement: S1 Table — (XLSX) [file pone.0177561.s004.xlsx]

## Sheet: Stewart et al PLoS ONE Data
Surrogate/Tissue	Sample No.	Indentation No.	Steady-State Modulus [kPa]	Tau [s]
Chicken Liver	1	1	0.445419	25.7433
Chicken Liver	1	2	0.548172	26.2827
Chicken Liver	1	3	0.800655	28.6841
Chicken Liver	1	4	0.399571	26.442
Chicken Liver	2	1	0.165059	26.4702
Chicken Liver	2	2	0.280035	27.554
Chicken Liver	2	3	0.367997	25.4648
Chicken Liver	2	4	0.557477	39.7207
Chicken Liver	3	1	0.443024	34.3667
Chicken Liver	3	2	0.771832	34.3265
Chicken Liver	3	3	0.522196	33.0096
Chicken Liver	3	4	0.456647	26.5329
Chicken Liver	4	1	0.249453	26.9828
Chicken Liver	4	2	0.324807	28.2209
Chicken Liver	4	3	0.331649	32.4039
Chicken Liver	4	4	0.374577	26.5937
Chicken Crassus Muscle	1	1	1.76739	73.4671
Chicken Crassus Muscle	1	2	1.2152	71.7077
Chicken Crassus Muscle	1	3	2.4644	69.0057
Chicken Crassus Muscle	1	4	4.52767	75.9688
Chicken Crassus Muscle	2	1	3.72398	65.3204
Chicken Crassus Muscle	2	2	2.81227	76.0786
Chicken Crassus Muscle	2	3	3.15834	82.7342
Chicken Crassus Muscle	2	4	5.41356	77.0991
Chicken Crassus Muscle	3	1	3.16129	70.7545
Chicken Crassus Muscle	3	2	4.54534	70.5293
Chicken Crassus Muscle	3	3	2.44408	59.7067
Chicken Crassus Muscle	3	4	3.01176	81.2695
Chicken Crassus Muscle	4	1	2.09917	57.3706
Chicken Crassus Muscle	4	2	1.95079	68.9651
Chicken Crassus Muscle	4	3	3.56783	65.8698
Chicken Crassus Muscle	4	4	2.16804	71.7359
Chicken Fibrous Muscle	1	1	4.53894	28.4036
Chicken Fibrous Muscle	1	2	5.05623	29.3728
Chicken Fibrous Muscle	1	3	3.99998	27.0814
Chicken Fibrous Muscle	1	4	3.31235	28.2699
Chicken Fibrous Muscle	2	1	10.1127	26.0834
Chicken Fibrous Muscle	2	2	16.6972	28.3546
Chicken Fibrous Muscle	2	3	7.56558	30.9344
Chicken Fibrous Muscle	2	4	6.48011	26.8262
Chicken Fibrous Muscle	3	1	9.7945	27.7624
Chicken Fibrous Muscle	3	2	8.55522	25.4014
Chicken Fibrous Muscle	3	3	9.53076	30.7489
Chicken Fibrous Muscle	3	4	15.5664	28.188
Chicken Fibrous Muscle	4	1	4.42745	28.9145
Chicken Fibrous Muscle	4	2	9.74888	29.3742
Chicken Fibrous Muscle	4	3	6.01943	27.939
Chicken Fibrous Muscle	4	4	6.71842	28.4621
Chicken Breast	1	1	4.26727	57.0465
Chicken Breast	1	2	6.68628	57.5285
Chicken Breast	1	3	9.19581	56.3156
Chicken Breast	1	4	7.34234	65.1033
Chicken Breast	2	1	7.68148	50.541
Chicken Breast	2	2	14.5501	60.0811
Chicken Breast	2	3	9.11017	57.3636
Chicken Breast	2	4	8.9216	59.5135
Chicken Breast	3	1	4.88382	53.0362
Chicken Breast	3	2	12.3663	59.9719
Chicken Breast	3	3	7.20412	64.3272
Chicken Breast	3	4	13.3695	64.796
Chicken Breast	4	1	7.15969	52.3908
Chicken Breast	4	2	4.90237	54.6804
Chicken Breast	4	3	6.16676	57.9683
Chicken Breast	4	4	9.38567	57.0264
Human Meningioma	1	1	14.0916	19.2753
Human Meningioma	1	2	6.37651	20.2559
Human Meningioma	1	3	16.2927	20.0425
Human Meningioma	1	4	15.184	20.2842
Human Meningioma	1	5	21.98	21.9333
Human Meningioma	1	6	16.3648	24.4592
Human Meningioma	1	7	17.3176	20.3594
Human Meningioma	1	8	29.7281	23.7232
Human Meningioma	2	1	2.36624	19.6677
Human Meningioma	2	2	3.21655	19.049
Human Meningioma	2	3	3.39828	18.2874
Human Meningioma	2	4	3.46425	19.0206
Human Meningioma	2	5	3.98664	19.8358
Human Meningioma	2	6	4.54373	18.5508
Human Meningioma	2	7	4.90745	19.7275
Human Meningioma	2	8	3.41515	18.0317
Ballistic Gel	1	1	28.5151	37.0461
Ballistic Gel	1	2	31.3612	32.8499
Ballistic Gel	1	3	29.6038	39.3335
Ballistic Gel	1	4	26.6145	33.4506
Ballistic Gel	2	1	31.1497	36.9207
Ballistic Gel	2	2	31.9838	35.1093
Ballistic Gel	2	3	33.6723	35.3015
Ballistic Gel	2	4	34.8403	34.6096
Ballistic Gel	3	1	33.5546	34.9321
Ballistic Gel	3	2	36.294	34.6408
Ballistic Gel	3	3	29.8236	34.9441
Ballistic Gel	3	4	30.6844	34.7712
Ballistic Gel	4	1	31.2782	34.5802
Ballistic Gel	4	2	30.0509	35.2518
Ballistic Gel	4	3	32.9193	33.8594
Ballistic Gel	4	4	33.4549	31.8369
Human Meningioma	3	1	1.01789	14.1918
Human Meningioma	3	2	3.21385	19.9144
Human Meningioma	3	3	3.55034	13.0346
Human Meningioma	3	4	2.983	13.9498
Human Meningioma	3	5	0.424456	18.2101
Human Meningioma	3	7	2.14879	12.4792
Human Meningioma	3	8	0.10036	15.5272
Human Meningioma	3	9	3.64544	13.138
Human Meningioma	3	10	2.47634	14.5133
Human Meningioma	4	1	1.30529	18.1587
Human Meningioma	4	2	1.72563	16.608
Human Meningioma	4	3	5.08345	19.3186
Human Meningioma	4	4	1.82369	15.369
Human Meningioma	4	5	0.27266	21.5247
Human Meningioma	4	6	1.5324	20.2781
Human Meningioma	5	1	1.0333	19.7439
Human Meningioma	5	2	6.87398	18.2563
Human Meningioma	5	3	3.46235	16.535
Human Meningioma	5	4	16.423	17.9189
Human Meningioma	5	5	0.996727	12.0704
Human Meningioma	5	6	5.92031	16.7999
Human Meningioma	5	7	3.55175	17.62
Human Meningioma	5	8	13.9168	16.2992
Human Meningioma	5	9	1.0333	19.7439
Human Meningioma	5	1	2.20483	16.4127
Human Meningioma	5	2	2.41764	18.9356
Human Meningioma	5	3	1.89773	18.8003
Human Meningioma	5	4	1.29193	17.6319
Human Meningioma	5	5	1.51547	16.6351
Human Meningioma	6	1	0.564494	31.1667
Human Meningioma	6	2	1.61086	24.0987
Human Meningioma	6	3	2.56475	19.6514
Human Meningioma	6	4	1.43436	23.4266
Human Meningioma	6	5	2.22481	14.6056
Human Meningioma	6	6	2.54936	22.2673
Human Metastatic Lymphoma	1	1	1.52383	18.1689
Human Metastatic Lymphoma	1	2	1.4162	17.7413
Human Metastatic Lymphoma	1	3	1.65462	17.86
Human Metastatic Lymphoma	1	4	1.20624	19.4882
Human Metastatic Lymphoma	1	5	2.0449	20.787
Human Metastatic Lymphoma	2	1	1.45602	17.4825
Human Metastatic Lymphoma	2	2	3.03386	18.8607
Human Metastatic Lymphoma	2	4	1.35332	16.9736
Human Metastatic Lymphoma	2	5	1.78958	19.1486
Human Metastatic Lymphoma	2	6	2.38698	18.556
Human Metastatic Lymphoma	3	1	2.18366	18.5383
Human Metastatic Lymphoma	3	2	2.06441	16.2874
Human Metastatic Lymphoma	3	3	2.80272	18.5068
Human Metastatic Lymphoma	3	4	3.75663	16.8212
Human Meningioma	7	1	4.53986	18.7622
Human Meningioma	7	2	9.18012	22.0582
Human Meningioma	7	3	4.72898	19.6291
Human Meningioma	7	4	8.69839	22.0319
Human Meningioma	7	5	6.1447	21.1505
Human Meningioma	8	1	5.99665	20.9078
Human Meningioma	8	2	4.19155	20.1728
Human Meningioma	8	3	6.14292	22.8823
Human Meningioma	8	4	2.89892	19.7526
Human Meningioma	8	5	3.23913	25.3116
Human Meningioma	8	6	5.64635	23.9563
Human Meningioma	8	7	2.01046	24.1931
Human Meningioma	8	8	5.70071	24.5373
Human Meningioma	9	1	2.43728	22.0762
Human Meningioma	9	2	3.60803	21.5096
Human Meningioma	9	3	3.38714	22.8624
Human Meningioma	9	4	5.22277	19.5727
Human Meningioma	9	5	3.47756	18.661
Human Meningioma	9	6	4.24311	19.501
Human Meningioma	10	1	0.865498	15.2012
Human Meningioma	10	2	3.66394	18.5043
Human Meningioma	10	3	2.55354	21.0885
Human Meningioma	10	4	7.42488	20.7766
Human Meningioma	10	5	3.12165	20.4142
Human Meningioma	10	6	2.59178	19.4912
Human Meningioma	10	1	3.8314	17.7801
Human Meningioma	10	2	2.9146	17.2818
Human Meningioma	10	3	3.59685	19.5588
Human Meningioma	10	4	2.05794	19.8187
Human Meningioma	10	5	3.03901	20.5061
Human Meningioma	10	6	6.48804	18.5537
Human Meningioma	10	7	9.12519	22.3097
Human Glioma	1	1	1.88919	22.5476
Human Glioma	1	2	2.20036	21.5297
Human Glioma	1	3	1.67698	19.4014
Human Glioma	1	4	1.32096	16.9434
Human Glioma	1	5	3.67272	20.8248
Human Glioma	1	6	4.25808	22.6863
Human Glioma	1	7	5.12719	23.1783
Human Glioma	1	8	1.88919	22.5476
Human Meningioma	11	1	0.914258	19.8337
Human Meningioma	11	2	2.34421	26.0471
Human Meningioma	11	3	2.30889	24.2159
Human Meningioma	11	4	3.44657	22.9508
Human Meningioma	11	5	2.43962	22.638
Human Meningioma	11	6	0.964875	18.8373
Human Meningioma	12	1	0.891418	14.7743
Human Meningioma	12	2	1.84174	20.8608
Human Meningioma	12	3	1.87428	19.4066
Human Meningioma	12	4	2.52789	19.9684
Human Meningioma	12	5	1.68657	14.6374
Human Meningioma	12	6	1.6148	21.4588
Human Meningioma	12	7	2.24938	18.7405
Human Meningioma	12	8	2.76977	20.4579
Human Meningioma	12	9	3.37782	22.5554
Human Meningioma	13	1	1.32748	18.6613
Human Meningioma	13	2	2.39256	18.2979
Human Meningioma	13	3	1.627	16.6356
Human Meningioma	13	4	3.10413	19.8428
Human Meningioma	13	5	1.70639	18.7369
Human Meningioma	13	6	1.4131	18.8375
Human Meningioma	14	1	1.15734	20.0211
Human Meningioma	14	2	4.67417	20.1772
Human Meningioma	14	3	3.50234	19.5404
Human Meningioma	14	4	6.64291	16.0634
Human Meningioma	14	1	0.89849	16.6385
Human Meningioma	14	2	2.0172	20.7941
Human Meningioma	14	3	2.67577	18.2695
Human Meningioma	14	4	3.59409	20.0913
Knox® Gelatin	1	1	6.11884	34.6892
Knox® Gelatin	1	2	5.91529	33.6407
Knox® Gelatin	1	3	5.19021	63.903
Knox® Gelatin	1	4	7.48581	47.8587
Knox® Gelatin	2	1	6.20764	28.8728
Knox® Gelatin	2	2	6.54705	41.5244
Knox® Gelatin	2	3	7.91913	51.5143
Knox® Gelatin	2	4	6.92444	34.7243
Knox® Gelatin	3	1	4.71087	24.5504
Knox® Gelatin	3	2	6.57275	24.133
Knox® Gelatin	3	3	6.57735	28.0303
Knox® Gelatin	3	4	7.23372	45.989
Knox® Gelatin	4	1	5.96858	30.4195
Knox® Gelatin	4	2	8.88683	48.4968
Knox® Gelatin	4	3	7.59779	32.7914
Knox® Gelatin	4	4	6.97588	36.8252
Human Meningioma	15	1	0.30321	21.1789
Human Meningioma	15	2	0.905617	16.2982
Human Meningioma	15	4	0.000100019	10.3574
Human Meningioma	15	5	0.963737	16.8328
Human Meningioma	15	6	1.46731	16.3064
Human Meningioma	15	7	1.4575	15.1787
0.6% Agarose Gel	1	1	19.5603	13.5567
0.6% Agarose Gel	1	2	15.8517	13.516
0.6% Agarose Gel	1	3	14.5849	13.6931
0.6% Agarose Gel	1	4	10.9125	12.9701
0.6% Agarose Gel	1	5	12.237	12.7554
0.6% Agarose Gel	1	6	15.6521	12.4795
0.6% Agarose Gel	1	7	10.6214	12.3935
0.6% Agarose Gel	1	8	16.7303	13.9175
0.6% Agarose Gel	1	9	13.6987	13.856
0.6% Agarose Gel	1	10	9.37175	12.0649
0.6% Agarose Gel	1	11	9.32924	12.2552
0.6% Agarose Gel	1	12	11.0845	12.3309
0.6% Agarose Gel	1	13	10.4074	12.4492
0.6% Agarose Gel	1	14	11.4298	12.3345
0.6% Agarose Gel	1	15	12.5325	12.6
0.4% Agarose Gel	1	1	6.04908	15.3406
0.4% Agarose Gel	1	2	6.53822	16.2445
0.4% Agarose Gel	1	3	5.61977	15.6559
0.4% Agarose Gel	1	4	5.05874	21.6668
0.4% Agarose Gel	1	5	4.83703	21.682
0.4% Agarose Gel	1	6	8.01406	14.7424
0.4% Agarose Gel	1	7	7.1266	17.8022
0.4% Agarose Gel	1	8	6.892	17.0063
0.4% Agarose Gel	1	9	6.37231	21.0643
0.4% Agarose Gel	1	10	6.63934	16.3195
0.2% Agarose Gel	1	1	1.33151	21.5147
0.2% Agarose Gel	1	2	2.34077	17.3202
0.2% Agarose Gel	1	3	2.58938	18.7483
0.2% Agarose Gel	1	4	2.59486	32.141
0.2% Agarose Gel	1	5	2.68748	21.2959
0.2% Agarose Gel	1	6	2.53147	33.5247
0.2% Agarose Gel	1	7	2.50328	25.4002
0.2% Agarose Gel	1	8	2.43706	27.4229
0.2% Agarose Gel	1	9	2.21758	70.1403
0.2% Agarose Gel	1	10	2.25671	19.5492
Mouse Brain (Normal)	1	1	2.50863	18.0427
Mouse Brain (Normal)	1	2	2.9111	22.5288
Mouse Brain (Normal)	1	3	2.69459	20.4184
Mouse Brain (Normal)	1	4	2.9462	20.2042
Mouse Brain (Normal)	1	5	2.5479	20.4333
Mouse Brain (Normal)	1	6	1.99306	20.485
Mouse Brain (Normal)	2	1	2.62132	22.1758
Mouse Brain (Normal)	2	2	1.00566	27.9686
Mouse Brain (Normal)	2	3	2.06394	29.1865
Mouse Brain (Normal)	2	4	2.6811	21.4178
Mouse Brain (Normal)	2	5	3.43329	15.8566
Mouse Brain (Normal)	2	6	6.71195	21.2154
Mouse Brain (Normal)	3	1	1.31489	20.5668
Mouse Brain (Normal)	3	2	1.38508	18.7501
Mouse Brain (Normal)	3	3	2.0135	19.7887
Mouse Brain (Normal)	3	4	2.29821	20.8753
Mouse Brain (Normal)	3	5	1.02366	23.4697
Mouse Brain (Normal)	3	6	2.31508	15.9245
Mouse Brain (Normal)	4	1	0.592618	24.234
Mouse Brain (Normal)	4	2	0.910077	22.9671
Mouse Brain (Normal)	4	3	1.83344	23.5291
Mouse Brain (Normal)	4	4	1.63743	21.2238
Mouse Brain (Normal)	5	1	0.747931	25.3043
Mouse Brain (Normal)	5	2	0.704683	48.7897
Mouse Brain (Normal)	5	3	1.73185	20.1004
Mouse Brain (Normal)	5	4	1.48925	22.0033
Mouse Brain (Normal)	6	1	1.93777	19.5056
Mouse Brain (Normal)	6	2	1.89342	21.0677
Mouse Brain (Normal)	6	3	0.381391	19.454
Mouse Brain (Normal)	6	4	1.38207	19.52
Mouse Brain (Normal)	7	1	0.56881	19.0781
Mouse Brain (Normal)	7	2	1.03404	21.4276
Mouse Brain (Normal)	7	3	0.795587	21.7332
Mouse Brain (Normal)	7	4	0.45645	16.4471
Mouse Brain (Normal)	8	1	1.16458	16.5244
Mouse Brain (Normal)	8	2	1.6008	18.9423
Mouse Brain (Normal)	8	3	1.62118	23.8888
Mouse Brain (Normal)	8	4	1.50024	25.0372
Mouse Brain (Normal)	8	5	2.15256	21.6886
Mouse Brain (Normal)	8	6	1.435	22.6125
Mouse Brain (Normal)	9	1	0.665695	20.4403
Mouse Brain (Normal)	9	2	1.13228	20.0302
Mouse Brain (Normal)	9	3	0.515944	16.3493
Mouse Brain (Normal)	9	4	0.730027	18.0909
Mouse Brain (Normal)	10	1	0.776911	21.2637
Mouse Brain (Normal)	10	2	1.25879	21.1922
Mouse Brain (Normal)	10	3	1.15866	23.3032
Mouse Brain (Normal)	10	4	1.65589	20.4203
Mouse Brain (Normal)	10	5	1.46357	19.4109
Mouse Brain (Normal)	10	6	1.95493	22.3273
Mouse Brain Tumor	1	1	0.640531	20.7469
Mouse Brain Tumor	1	2	2.59983	20.2264
Mouse Brain Tumor	1	3	4.96484	18.4674
Mouse Brain Tumor	1	4	5.55878	18.3966
Mouse Brain Tumor	1	5	2.11841	13.4614
Mouse Brain Tumor	2	1	9.97776	26.5289
Mouse Brain Tumor	2	2	15.6495	25.5647
Mouse Brain Tumor	2	3	12.4071	24.0403
Mouse Brain Tumor	2	4	21.257	26.9019
Mouse Brain Tumor	3	1	11.1332	20.2904
Mouse Brain Tumor	3	2	4.9281	20.7901
Mouse Brain Tumor	3	3	7.11684	18.6286
Mouse Brain Tumor	4	1	0.000100011	13.3661
Mouse Brain Tumor	4	2	1.09214	21.3729
Mouse Brain Tumor	4	3	0.651391	19.9086
Mouse Brain Tumor	4	4	1.40481	18.2619
Mouse Brain Tumor	5	1	9.29828	24.5599
Mouse Brain Tumor	5	2	9.44104	22.83
Mouse Brain Tumor	5	3	7.57272	25.524
Mouse Brain Tumor	5	4	5.13881	22.8977
Mouse Brain Tumor	6	1	17.8512	21.8831
Mouse Brain Tumor	6	2	11.0301	22.1557
Mouse Brain Tumor	6	3	11.2122	21.59
Mouse Brain Tumor	6	4	14.156	22.0859
Mouse Brain Tumor	7	1	5.03911	19.9423
Mouse Brain Tumor	7	2	6.05662	19.7009
Mouse Brain Tumor	7	3	9.11924	19.9933
Mouse Brain Tumor	7	4	8.90408	21.6575
Mouse Brain Tumor	8	1	5.73578	25.5226
Mouse Brain Tumor	8	2	6.03697	25.7167
Mouse Brain Tumor	8	3	5.88654	22.6356
